# Supplementary material for: Elemental composition of vaping and smoking aerosols: Influence of liquid type and tank conditions
Source: PLoS One. 2025 Dec 9;20(12):e0338087. doi: 10.1371/journal.pone.0338087 (PMC12688145; doi:10.1371/journal.pone.0338087)
Supplement: S1 Data — (XLSX) [file pone.0338087.s001.xlsx]

## Sheet: Tabela 1
	Nitrocellulose		Home-made liquid on a coil cotton		Store-bought liquid on a coil cotton		Cigarette filter		Coil cotton
E	wt%	SD	wt%	SD	wt%	SD	wt%	SD	wt%	SD
O	70.14	0.3	57.95	0.14	57.3	0.13	54.3	0.27	50	0.14
C	27.04	0.26	41.7	0.14	42.4	0.14	45.4	0.27	48.9	0.14
Cr	0.56	0.1	–	–	–	–	–	–	0.6	0
Na	0.52	0.1	–	–	–	–	–	–	0.3	0
Si	0.44	0.06	–	–	–	–	–	–	–	–
Mg	0.38	0.08	–	–	–	–	–	–	–	–
S	0.32	0.06	0.1	0	0.1	0	–	–	–	–
Al	0.28	0.07	–	–	–	–	–	–	0.2	0
Cl	0.17	0.06	–	–	–	–	–	–	0.1	0
Ca	0.09	0.06	0.1	0	0.1	0	–	–	–	–
	Nitrocellulose		Home-made liquid on a coil cotton		Store-bought liquid on a coil cotton		Cigarette filter		Coil cotton
E	wt%	SD	wt%	SD	wt%	SD	wt%	SD	wt%	SD
O	70.66	0.18	58.1	0.07	57.51	0.08	55	0.15	50.2	0.07
C	25.76	0.16	41.5	0.07	42.2	0.07	45	0.15	48.7	0.07
Cr	0.7	0.05	–	–	–	–	–	–	0.6	0
Na	0.66	0.05	–	–	–	–	–	–	0.3	0
Si	0.52	0.03	–	–	–	–	–	–	–	–
Mg	0.5	0.04	–	–	–	–	–	–	–	–
S	0.4	0.03	0.1	0	0.1	0	–	–	–	–
Al	0.38	0.04	–	–	–	–	–	–	0.2	0
Cl	0.25	0.03	–	–	–	–	–	–	0.1	0
Ca	0.17	0.03	0.1	0	0.1	0	–	–	–	–
	Nitrocellulose		Home-made liquid on a coil cotton		Store-bought liquid on a coil cotton		Cigarette filter		Coil cotton
E	wt%	SD	wt%	SD	wt%	SD	wt%	SD	wt%	SD
O	70.4	0.21	57.95	0.09	57.39	0.09	54.8	0.18	50.4	0.09
C	26.4	0.18	41.6	0.09	42.3	0.09	45.2	0.18	48.8	0.09
Cr	0.63	0.06	–	–	–	–	–	–	0.6	0
Na	0.59	0.06	–	–	–	–	–	–	0.3	0
Si	0.48	0.03	–	–	–	–	–	–	–	–
Mg	0.44	0.06	–	–	–	–	–	–	–	–
S	0.36	0.03	0.1	0	0.1	0	–	–	–	–
Al	0.33	0.04	–	–	–	–	–	–	–	–
Cl	0.21	0.03	–	–	–	–	–	–	–	–
Ca	0.13	0.03	0.1	0	0.1	0	–	–	–	–
MEAN
	Nitrocellulose		Home-made liquid on a coil cotton		Store-bought liquid on a coil cotton		Cigarette filter		Coil cotton
E	wt%	SD	wt%	SD	wt%	SD	wt%	SD	wt%	SD
O	70.4	0.23	58	0.1	57.4	0.1	54.7	0.2	50.2	0.1
C	26.4	0.2	41.6	0.1	42.3	0.1	45.2	0.2	48.8	0.1
Cr	0.63	0.07	–	–	–	–	–	–	0.6	0
Na	0.59	0.07	–	–	–	–	–	–	0.3	0
Si	0.48	0.04	–	–	–	–	–	–	–	–
Mg	0.44	0.06	–	–	–	–	–	–	–	–
S	0.36	0.04	0.1	0	0.1	0	–	–	–	–
Al	0.33	0.05	–	–	–	–	–	–	0.2	0
Cl	0.21	0.04	–	–	–	–	–	–	0.1	0
Ca	0.13	0.04	0.1	0	0.1	0	–	–	–	–

## Sheet: Tabela 2
I test
	Home0made, full tank		Home0made, half tank		Home0made, empty tank		Store0bought, full tank		Store0bought, halftank		Store0bought, empty tank		Tobacco cigarette
E	S	W	S	W	S	W	S	W	S	W	S	W	S	W
O	50.29	0.28	42.81	0.88	45.61	1.47	46.44	0.63	45.67	0.69	46.26	0.59	47.04	0.33
C	48.85	0.28	52.33	0.95	52.89	1.52	52.41	0.65	53.06	0.71	52.61	0.6	51.69	0.34
Cr	0	0	0.23	0.03	0.21	0.04	0.38	0.01	0.44	0.01	0.24	0.01	0.27	0.03
Na	0	0	0	0	0.13	0.04	0.17	0.01	0.19	0.01	0.17	0.01	0.25	0.03
Al	0.65	0.02	3.76	0.09	0.75	0.04	0.16	0.01	0.16	0.01	0.14	0.01	0	0
S	0	0	0.14	0.02	0	0	0.12	0.01	0.13	0.01	0.07	0.01	0.1	0.02
Cl							0.06	0.01	0.07	0.01	0.06	0.01	0.08	0.02
Si	0	0	0	0	0.17	0.02	0.06	0.01	0.05	0.01	0.17	0.01	0.18	0.02
Mg	0	0	0	0	0.14	0.03	0.04	0.01	0.05	0.01	0.12	0.01	0.17	0.02
Fe	0	0	0	0	0	0	0	0	0	0	0	0	0	0
Cu	0.21	0.05	0.19	0.05	0	0	0.12	0.02	0.13	0.02	0.12	0.01	0	0
Ca							0.05	0.01	0.05	0.01	0.04	0	0.1	0.02
Y	0	0	0.55	0.06	0	0	0	0	0	0	0	0	0	0
Br													0.12	0.03
II test
	Home0made, full tank		Home0made, half tank		Home0made, empty tank		Store0bought, full tank		Store0bought, halftank		Store0bought, empty tank		Tobacco cigarette
E	S	W	S	W	S	W	S	W	S	W	S	W	S	W
O	70.88	0.22	70.87	0.22	70.67	0.22	70.72	0.22	70.95	0.23	70.43	0.24	50.01	0.37
C	26.62	0.2	26.62	0.2	26.55	0.19	26.56	0.2	26.65	0.21	26.46	0.21	48.94	0.37
Cr	1.01	0.07	0.85	0.07	0.66	0.07	1.06	0.07	0.88	0.07	0.51	0.07	0.24	0.03
Na	0.75	0.07	0.71	0.07	0.7	0.07	0.69	0.07	0.59	0.07	0.67	0.07	0.2	0.03
Al	0.26	0.05	0.29	0.05	0.2	0.05	0.35	0.05	0.29	0.05	0.35	0.05	0.1	0.02
S	0.19	0.04	0.3	0.04	0.22	0.04	0.33	0.04	0.32	0.04	0.41	0.04	0.1	0.02
Cl	0.17	0.04	0.22	0.04	0.23	0.04	0.18	0.04	0.16	0.04	0.21	0.04	0.08	0.02
Si	0.12	0.04	0.15	0.04	0.43	0.04	0	0	0.17	0.04	0.49	0.04	0.19	0.02
Mg	0	0	0	0	0.36	0.06	0	0	0	0	0.36	0.06	0.15	0.02
Fe	0	0	0	0	0	0	0	0	0	0	0	0	0	0
Cu	0	0	0	0	0	0	0	0	0	0	0	0	0	0
Ca	0	0	0	0	0	0	0.11	0.04	0	0	0.12	0.04	0	0
Y	0	0	0	0	0	0	0	0	0	0	0	0	0	0
Br	0	0	0	0	0	0	0	0	0	0	0	0	0	0
III test
	Home0made, full tank		Home0made, half tank		Home0made, empty tank		Store0bought, full tank		Store0bought, halftank		Store0bought, empty tank		Tobacco cigarette
E	S	W	S	W	S	W	S	W	S	W	S	W	S	W
O	43.15	1.36	37.1	1.29	39.73	1.14	42.15	1.28	40.48	1.19	39.14	1.09	49.54	0.35
C	45.74	1.44	42.8	1.49	44.48	1.28	44.38	1.35	45.43	1.33	44.38	1.23	49.05	0.36
Cr	10.51	2.78	16.93	2.82	15.13	2.39	13	2.62	13.06	2.51	15.69	2.3	0.47	0.03
Na	0.25	0.03	0.25	0.03	0.22	0.03	0.22	0.03	0.29	0.03	0.3	0.03	0.26	0.04
Al	0.18	0.03	0.16	0.03	0.08	0.02	0.26	0.03	0.18	0.03	0.18	0.03	0.14	0.02
S	0.17	0.03	0.15	0.03	0.09	0.03	0	0	0.21	0.03	0.17	0.03	0.16	0.02
Cl	0	0	0.12	0.03	0	0	0	0	0	0	0.14	0.03	0.07	0.02
Si	0	0	0.21	0.03	0.16	0.03	0	0	0	0	0	0	0.08	0.02
Mg	0	0	0.13	0.03	0.11	0.03	0	0	0	0	0	0	0	0
Fe	0	0	2.16	0.45	0	0	0	0	0	0	0	0	0	0
Cu	0	0	0	0	0	0	0	0	0	0	0	0	0.2	0.05
Ca	0	0	0	0	0	0	0	0	0	0	0	0	0.05	0.02
Y	0	0	0	0	0	0	0	0	0	0	0	0	0	0
Br	0	0	0	0	0	0	0	0	0	0	0	0	0	0
SUM
	Home0made, full tank		Home0made, half tank		Home0made, empty tank		Store0bought, full tank		Store0bought, halftank		Store0bought, empty tank		Tobacco cigarette
E	S	W	S	W	S	W	S	W	S	W	S	W	S	W
O	164.32	1.86	150.78	2.39	156.01	2.83	159.31	2.13	157.1	2.11	155.83	1.92	146.59	1.05
C	121.21	1.92	121.75	2.64	123.92	2.99	123.35	2.2	125.14	2.25	123.45	2.04	149.68	1.07
Cr	11.52	2.85	18.01	2.92	16	2.5	14.44	2.7	14.38	2.59	16.44	2.38	0.98	0.09
Na	1	0.1	0.96	0.1	1.05	0.14	1.08	0.11	1.07	0.11	1.14	0.11	0.71	0.1
Al	1.09	0.1	4.21	0.17	1.03	0.11	0.77	0.09	0.63	0.09	0.67	0.09	0.24	0.04
S	0.36	0.07	0.59	0.09	0.31	0.07	0.45	0.05	0.66	0.08	0.65	0.08	0.36	0.06
Cl	0.17	0.04	0.34	0.07	0.23	0.04	0.24	0.05	0.23	0.05	0.41	0.08	0.23	0.06
Si	0.12	0.04	0.36	0.07	0.76	0.09	0.06	0.01	0.22	0.05	0.66	0.05	0.45	0.06
Mg	0	0	0.13	0.03	0.61	0.12	0.04	0.01	0.05	0.01	0.48	0.07	0.32	0.04
Fe	0	0	2.16	0.45	0	0	0	0	0	0	0	0	0	0
Cu	0.21	0.05	0.19	0.05	0	0	0.12	0.02	0.13	0.02	0.12	0.01	0.2	0.05
Ca	0	0	0	0	0	0	0.16	0.05	0.05	0.01	0.16	0.04	0.15	0.04
Y	0	0	0.55	0.06	0	0	0	0	0	0	0	0	0	0
Br	0	0	0	0	0	0	0	0	0	0	0	0	0.12	0.03
MEAN
	Home0made, full tank		Home0made, half tank		Home0made, empty tank		Store0bought, full tank		Store0bought, halftank		Store0bought, empty tank		Tobacco cigarette
E	S	W	S	W	S	W	S	W	S	W	S	W	S	W
O	54.7733	0.62	50.26	0.796667	52.0033	0.943333	53.1033	0.71	52.3667	0.703333	51.9433	0.64	48.8633	0.35
C	40.4033	0.64	40.5833	0.88	41.3067	0.996667	41.1167	0.733333	41.7133	0.75	41.15	0.68	49.8933	0.356667
Cr	3.84	0.95	6.00333	0.973333	5.33333	0.833333	4.81333	0.9	4.79333	0.863333	5.48	0.793333	0.326667	0.03
Na	0.333333	0.0333333	0.32	0.0333333	0.35	0.0466667	0.36	0.0366667	0.356667	0.0366667	0.38	0.0366667	0.236667	0.0333333
Al	0.363333	0.0333333	1.40333	0.0566667	0.343333	0.0366667	0.256667	0.03	0.21	0.03	0.223333	0.03	0.08	0.0133333
S	0.12	0.0233333	0.196667	0.03	0.103333	0.0233333	0.15	0.0166667	0.22	0.0266667	0.216667	0.0266667	0.12	0.02
Cl	0.085	0.02	0.17	0.035	0.115	0.02	0.08	0.0166667	0.0766667	0.0166667	0.136667	0.0266667	0.0766667	0.02
Si	0.04	0.0133333	0.12	0.0233333	0.253333	0.03	0.02	0.00333333	0.0733333	0.0166667	0.22	0.0166667	0.15	0.02
Mg	0	0	0.0433333	0.01	0.203333	0.04	0.0133333	0.00333333	0.0166667	0.00333333	0.16	0.0233333	0.106667	0.0133333
Fe	0	0	0.72	0.15	0	0	0	0	0	0	0	0	0	0
Cu	0.07	0.0166667	0.0633333	0.0166667	0	0	0.04	0.00666667	0.0433333	0.00666667	0.04	0.00333333	0.0666667	0.0166667
Ca	0	0	0	0	0	0	0.0533333	0.0166667	0.0166667	0.00333333	0.0533333	0.0133333	0.05	0.0133333
Y	0	0	0.183333	0.02	0	0	0	0	0	0	0	0	0	0
Br	0	0	0	0	0	0	0	0	0	0	0	0	0.04	0.01

## Sheet: Tabela 3
	Home-made liquid		Store-bought liquid		Tobacco cigarette
E	wt%	SD	wt%	SD	wt%	SD
O	49.8	0.14	49.1	0.15	48.9	0.16
C	49.4	0.13	49.9	0.14	50.2	0.15
Cr	0.2	0	0.2	0	0.3	0
Na	0.3	0	0.2	0	0.2	0
Al	0.1	0	0.1	0	0.1	0
S	0.1	0	0.1	0	0.1	0
Cl	0	0	0.1	0	0.1	0
Si	0.1	0	0	0	0	0
Mg	0.1	0	0	0	0	0
Fe	0	0	0	0	0	0
Cu	0	0	0.1	0	0	0
Ca	0	0	0	0	0	0
Br	0	0	0	0	0	0
	Home-made liquid		Store-bought liquid		Tobacco cigarette
E	wt%	SD	wt%	SD	wt%	SD
O	50.9	0.07	50.4	0.06	50.5	0.07
C	48.2	0.07	48.6	0.07	48.7	0.06
Cr	0.2	0	0.2	0	0.3	0
Na	0.3	0	0.2	0	0.2	0
Al	0.1	0	0.1	0	0.1	0
S	0.1	0	0.1	0	0.1	0
Cl	0	0	0.1	0	0.1	0
Si	0.1	0	0	0	0	0
Mg	0.1	0	0	0	0	0
Fe	0	0	0	0	0	0
Cu	0	0	0.1	0	0	0
Ca	0	0	0	0	0	0
Br	0	0	0	0	0	0
	Home-made liquid		Store-bought liquid		Tobacco cigarette
E	wt%	SD	wt%	SD	wt%	SD
O	50.2	0.09	49.9	0.09	49.4	0.07
C	49.1	0.1	49.4	0.09	49.9	0.09
Cr	0.2	0	0.2	0	0.3	0
Na	0.3	0	0.2	0	0.2	0
Al	0.1	0	0.1	0	0.1	0
S	0.1	0	0.1	0	0.1	0
Cl	0	0	0.1	0	0.1	0
Si	0.1	0	0	0	0	0
Mg	0.1	0	0	0	0	0
Fe	0	0	0	0	0	0
Cu	0	0	0.1	0	0	0
Ca	0	0	0	0	0	0
Br	0	0	0	0	0	0
Mean
	Home-made liquid		Store-bought liquid		Tobacco cigarette
E	wt%	SD	wt%	SD	wt%	SD
O	50.3	0.1	49.8	0.1	49.6	0.1
C	48.9	0.1	49.3	0.1	49.6	0.1
Cr	0.2	0	0.2	0	0.3	0
Na	0.3	0	0.2	0	0.2	0
Al	0.1	0	0.1	0	0.1	0
S	0.1	0	0.1	0	0.1	0
Cl	0	0	0.1	0	0.1	0
Si	0.1	0	0	0	0	0
Mg	0.1	0	0	0	0	0
Fe	0	0	0	0	0	0
Cu	0	0	0.1	0	0	0
Ca	0	0	0	0	0	0
Br	0	0	0	0	0	0

## Sheet: Tabela 4
Próba 1
	Homemade		Store-bought		Cigarette
Element	wt%	SD	wt%	SD	wt%	SD
O	72.59	0.09	72.62	0.07	100	0
C	27.2	0.08	27.25	0.07
Cu	0.07	0.01	0.11	0.01
Zn
Ni
Si
Cl
Ca			0.03	0
Al
S	0.01	0
Ti	0.12	0
Br	-	-	-	-	-	-
Próba 2
	Homemade		Store-bought		Cigarette
Element	wt%	SD	wt%	SD	wt%	SD
O	51.76	0.25	51.9	0.19	100	0
C	48.19	0.25	48.07	0.19
Cu
Zn
Ni
Si	0.05	0.02
Cl
Ca
Al			0.04	0.01
S
Ti
Br	-	-	-	-	-	-
Próba 3
	Homemade		Store-bought		Cigarette
Element	wt%	SD	wt%	SD	wt%	SD
O	51.47	0.21	52.97	0.32	100	0
C	48.47	0.21	46.89	0.32
Cu
Zn
Ni
Si
Cl
Ca	0.07	0.02	0.09	0.02
Al			0.05	0.02
S
Ti
Br	-	-	-	-	-	-
MEAN
	Homemade		Store-bought		Cigarette
Element	wt%	SD	wt%	SD	wt%	SD
O	58.6067	0.183333	59.1633	0.193333	100	0
C	41.2867	0.18	40.7367	0.193333	-	-
Cu	0.07	0.01	0.11	0.01	-	-
Zn	-	-	-	-	-	-
Ni	-	-	-	-	-	-
Si	0.05	0.02	-	-	-	-
Cl	-	-	-	-	-	-
Ca	0.07	0.02	0.06	0.01	-	-
Al	-	-	0.045	0.015	-	-
S	0.01	0	-	-	-	-
Ti	0.12	0	-	-	-	-
Br	-	-	-	-	-	-

## Sheet: Tabela 5
	Homemade		Store-bought
Element	wt%	SD	wt%	SD
O	51.2	0.24	51.1	0.11
C	47.6	0.18	48.6	0.11
Cu	0.2	0	0.1	0
Zn	–	–	0.1	0
Ni	–	–	0.1	0
Si	–	–	–	–
Cl	0	0	–	–
Ca	0	0	0	0
Al	–	–	–	–
S	0	0	0	0
Ti	0.7	0	–	–
Br	0	0.01	–	–
	Homemade		Store-bought
Element	wt%	SD	wt%	SD
O	51.9	0.16	51.4	0.1
C	46.9	0.23	48.1	0.09
Cu	0.2	0	0.1	0
Zn	–	–	0.1	0
Ni	–	–	0.1	0
Si	–	–	–	–
Cl	0	0	–	–
Ca	0	0	0	0
Al	–	–	–	–
S	0	0	0	0
Ti	0.7	0	–	–
Br	0.02	0.01	–	–
	Homemade		Store-bought
Element	wt%	SD	wt%	SD
O	51.7	0.2	51.4	0.09
C	47.4	0.19	48.2	0.1
Cu	0.2	0	0.1	0
Zn	–	–	0.1	0
Ni	–	–	0.1	0
Si	–	–	–	–
Cl	0	0	–	–
Ca	0	0	0	0
Al	–	–	–	–
S	0	0	0	0
Ti	0.7	0	–	–
Br	0.04	0.01	–	–
MEAN
	Homemade		Store-bought
Element	wt%	SD	wt%	SD
O	51.6	0.2	51.3	0.1
C	47.3	0.2	48.3	0.1
Cu	0.2	0	0.1	0
Zn	–	–	0.1	0
Ni	–	–	0.1	0
Si	–	–	–	–
Cl	0	0	–	–
Ca	0	0	0	0
Al	–	–	–	–
S	0	0	0	0
Ti	0.7	0	–	–
Br	0.02	0.01	–	–

## Sheet: Tabela 6
Próba 1
	Normal-use producent 1 (VP)		Normal-use producent 2 (GEEK)
Element	wt%	SD	wt%	SD
O	72.5	0.09	72.64	0.08
C	27.17	0.09	27.25	0.08
Cu	0.16	0.01	0.08	0.01
Zn	0.05	0.01
Ni	0.03	0.01
Si	0.03	0	0.03	0
Cl	0.02	0
Ca	0.01	0
Al	0.01	0
S
Ti
Br	-	-	-	-
Próba 2
	Normal-use producent 1 (VP)		Normal-use producent 2 (GEEK)
Element	wt%	SD	wt%	SD
O	72.42	0.1	51.76	0.25
C	27.23	0.09	48.19	0.25
Cu	0.15	0.01
Zn	0.05	0.01
Ni	0.04	0.01
Si	0.03	0	0.05	0.02
Cl	0.02	0
Ca	0.01	0
Al	0.01	0
S
Ti
Br	-	-	-	-
Próba 3
	Normal-use producent 1 (VP)		Normal-use producent 2 (GEEK)
Element	wt%	SD	wt%	SD
O	72.58	0.08	51.9	0.19
C	27.12	0.1	48.07	0.19
Cu	0.17	0.01
Zn	0.04	0.01
Ni	0.03	0.01
Si	0.03	0
Cl	0.02	0
Ca
Al	0.01	0	0.04	0.01
S	0.01	0
Ti
Br	-	-	-	-
MEAN
	Normal-use producent 1 (VP)		Normal-use producent 2 (GEEK)
Element	wt%	SD	wt%	SD
O	72.5	0.09	58.7667	0.173333
C	27.1733	0.0933333	41.17	0.173333
Cu	0.16	0.01	0.08	0.01
Zn	0.0466667	0.01	-	-
Ni	0.0333333	0.01	-	-
Si	0.03	0	0.04	0.01
Cl	0.02	0	-	-
Ca	0.01	0	-	-
Al	0.01	0	0.04	0.01
S	0.01	0	-	-
Ti	-	-	-	-
Br	-	-	-	-
