# Supplementary material for: Elemental composition of vaping and smoking aerosols: Influence of liquid type and tank conditions
Source: PLoS One. 2025 Dec 9;20(12):e0338087. doi: 10.1371/journal.pone.0338087 (PMC12688145; doi:10.1371/journal.pone.0338087)
Supplement: S2 Data — (XLSX) [file pone.0338087.s002.xlsx]

## Sheet: Liquid 01 Domowy
	Number	Time (s)	Shear Stress (Pa)	Shear Rate (1/s)	Viscosity (Pa·s)	Temperature (°C)		Number	Time (s)	Shear Stress (Pa)	Shear Rate (1/s)	Viscosity (Pa·s)	Temperature (°C)		Number	Time (s)	Shear Stress (Pa)	Shear Rate (1/s)	Viscosity (Pa·s)	Temperature (°C)		Number	Time (s)	Shear Stress (Pa)	Shear Rate (1/s)	Viscosity (Pa·s)	Temperature (°C)		Number	Time (s)	Shear Stress (Pa)	Shear Rate (1/s)	Viscosity (Pa·s)	Temperature (°C)		Number	Time (s)	Shear Stress (Pa)	Shear Rate (1/s)	Viscosity (Pa·s)	Temperature (°C)		Number	Time (s)	Shear Stress (Pa)	Shear Rate (1/s)	Viscosity (Pa·s)	Temperature (°C)
	1	6	56.964	199.98	0.2848	20.9		1	6	31.953	200.016	0.1598	30		1	6	16.337	200.01	0.0817	40.3		1	6	9.621	200.004	0.0481	50.2		1	6	6.539	200.01	0.0327	60.2		1	6	6.042	200.028	0.0302	70.7		1	6	19.295	200.23	0.0964	80.1
	2	12	56.967	199.998	0.2848	20.9		2	12	31.77	200.004	0.1588	30		2	12	16.272	199.998	0.0814	40.3		2	12	9.564	199.998	0.0478	50.2		2	12	6.443	199.998	0.0322	60.2		2	12	6.156	200.01	0.0308	70.7		2	12	19.149	200.181	0.0957	80.2
	3	18	56.998	199.998	0.285	20.9		3	18	31.619	200.004	0.1581	30		3	18	16.229	199.998	0.0811	40.3		3	18	9.55	199.998	0.0478	50.2		3	18	6.44	199.998	0.0322	60.3		3	18	6.814	199.974	0.0341	70.7		3	18	19.734	200.248	0.0985	80.2
	4	24	56.998	199.998	0.285	20.9		4	24	31.463	199.998	0.1573	30		4	24	16.174	199.998	0.0809	40.3		4	24	9.53	199.998	0.0476	50.2		4	24	6.43	199.998	0.0322	60.3		4	24	6.911	200.016	0.0346	70.7		4	24	20.191	200.37	0.1008	80.2
	5	30	57.037	199.998	0.2852	20.9		5	30	31.318	199.998	0.1566	30		5	30	16.124	199.998	0.0806	40.3		5	30	9.506	199.998	0.0475	50.2		5	30	6.392	199.998	0.032	60.3		5	30	7.028	200.004	0.0351	70.8		5	30	20.534	200.406	0.1025	80.2
	6	36	57.058	199.992	0.2853	20.9		6	36	31.173	199.998	0.1559	30		6	36	16.064	199.998	0.0803	40.3		6	36	9.505	199.998	0.0475	50.3		6	36	6.389	200.004	0.0319	60.3		6	36	7.043	199.998	0.0352	70.8		6	36	20.825	200.37	0.1039	80.2
	7	42	57.076	199.998	0.2854	20.9		7	42	31.063	199.998	0.1553	30		7	42	16.048	199.998	0.0802	40.3		7	42	9.472	199.998	0.0474	50.3		7	42	6.385	199.992	0.0319	60.4		7	42	7.174	200.016	0.0359	70.8		7	42	20.64	200.266	0.1031	80.2
	8	48	57.076	199.998	0.2854	20.9		8	48	30.952	200.004	0.1548	30		8	48	15.984	200.004	0.0799	40.4		8	48	9.463	199.998	0.0473	50.3		8	48	6.361	199.998	0.0318	60.3		8	48	7.079	200.004	0.0354	70.9		8	48	20.476	200.254	0.1022	80.3
	9	54	57.072	199.998	0.2854	20.9		9	54	30.82	199.998	0.1541	30		9	54	15.955	199.998	0.0798	40.4		9	54	9.434	199.998	0.0472	50.3		9	54	6.328	199.998	0.0316	60.4		9	54	7.129	200.01	0.0356	70.9		9	54	20.715	200.199	0.1035	80.3
	10	60	57.128	199.998	0.2856	20.9		10	60	30.672	200.004	0.1534	30		10	60	15.923	199.998	0.0796	40.4		10	60	9.423	199.998	0.0471	50.3		10	60	6.31	199.998	0.0316	60.4		10	60	7.271	199.961	0.0364	70.9		10	60	21.025	200.132	0.1051	80.3
	1	66	142.595	499.971	0.2852	20.9		1	66	76.31	500.05	0.1526	30		1	66	39.685	500.038	0.0794	40.4		1	66	23.342	500.038	0.0467	50.4		1	66	15.111	500.032	0.0302	60.4		1	66	12.804	500.123	0.0256	70.9		1	66	23.985	500.708	0.0479	80.3
	2	72	142.601	500.001	0.2852	20.9		2	72	75.958	500.007	0.1519	30		2	72	39.637	500.001	0.0793	40.4		2	72	23.293	500.001	0.0466	50.4		2	72	15.089	500.001	0.0302	60.4		2	72	12.712	500.068	0.0254	70.9		2	72	24.576	500.568	0.0491	80.3
	3	78	142.564	499.995	0.2851	20.8		3	78	75.646	500.013	0.1513	30		3	78	39.532	500.001	0.0791	40.5		3	78	23.193	500.007	0.0464	50.4		3	78	15.052	500.001	0.0301	60.4		3	78	12.803	500.026	0.0256	70.9		3	78	24.171	500.641	0.0483	80.3
	4	84	142.423	500.001	0.2848	20.8		4	84	75.218	500.007	0.1504	30		4	84	39.412	500.001	0.0788	40.5		4	84	23.086	500.001	0.0462	50.5		4	84	14.948	500.001	0.0299	60.4		4	84	12.916	500.044	0.0258	71		4	84	23.571	500.799	0.0471	80.3
	5	90	142.459	500.001	0.2849	20.8		5	90	74.859	500.007	0.1497	30		5	90	39.311	500.007	0.0786	40.5		5	90	23.028	500.001	0.0461	50.5		5	90	14.9	500.001	0.0298	60.4		5	90	12.688	500.032	0.0254	71		5	90	23.005	500.952	0.0459	80.3
	6	96	142.521	500.007	0.285	20.8		6	96	74.575	500.007	0.1491	30		6	96	39.223	500.001	0.0784	40.5		6	96	23.003	500.001	0.046	50.5		6	96	14.868	500.001	0.0297	60.4		6	96	12.748	500.019	0.0255	71		6	96	22.94	501.061	0.0458	80.3
	7	102	142.388	500.001	0.2848	20.8		7	102	74.343	500.013	0.1487	30		7	102	39.146	500.001	0.0783	40.5		7	102	22.994	500.001	0.046	50.4		7	102	14.846	500.001	0.0297	60.4		7	102	12.927	500.044	0.0259	71		7	102	23.423	500.97	0.0468	80.3
	8	108	142.381	499.995	0.2848	20.8		8	108	74.111	500.007	0.1482	30		8	108	39.14	500.001	0.0783	40.5		8	108	22.963	500.001	0.0459	50.4		8	108	14.838	500.001	0.0297	60.4		8	108	12.757	500.032	0.0255	71		8	108	23.509	501.086	0.0469	80.3
	9	114	142.46	499.995	0.2849	20.8		9	114	73.863	500.001	0.1477	30		9	114	39.095	500.007	0.0782	40.5		9	114	22.972	500.001	0.0459	50.4		9	114	14.794	500.001	0.0296	60.4		9	114	12.774	500.026	0.0255	71		9	114	23.442	501.019	0.0468	80.3
	10	120	142.486	500.007	0.285	20.8		10	120	73.574	500.007	0.1471	30		10	120	38.941	500.007	0.0779	40.6		10	120	22.963	500.007	0.0459	50.4		10	120	14.796	500.007	0.0296	60.5		10	120	12.862	500.001	0.0257	71.1		10	120	23.866	501.098	0.0476	80.4
	1	126	284.044	999.96	0.2841	20.8		1	126	147.059	1,000,075	0.147	30		1	126	77.984	1,000,075	0.078	40.6		1	126	46.008	1,000,069	0.046	50.4		1	126	29.565	1,000,075	0.0296	60.5		1	126	22.611	1,000,057	0.0226	71.1		1	126	32.915	1,000,149	0.0329	80.4
	2	132	283.4	1,000,027	0.2834	20.8		2	132	146.61	1,000,008	0.1466	30		2	132	77.778	1,000,008	0.0778	40.6		2	132	45.939	1,000,008	0.0459	50.4		2	132	29.518	1,000,002	0.0295	60.5		2	132	22.527	1,000,008	0.0225	71.1		2	132	32.521	999.899	0.0325	80.4
	3	138	282.778	1,000,002	0.2828	20.9		3	138	146.114	1,000,008	0.1461	30		3	138	77.63	1,000,002	0.0776	40.6		3	138	46.007	1,000,002	0.046	50.4		3	138	29.493	999.996	0.0295	60.5		3	138	22.504	1,000,014	0.0225	71.1		3	138	32.1	1,000,063	0.0321	80.4
	4	144	282.112	1,000,014	0.2821	20.9		4	144	145.76	1,000,008	0.1458	30		4	144	77.489	1,000,002	0.0775	40.6		4	144	45.968	1,000,002	0.046	50.4		4	144	29.513	1,000,002	0.0295	60.5		4	144	22.472	1,000,008	0.0225	71.1		4	144	31.344	1,000,051	0.0313	80.4
	5	150	281.557	1,000,027	0.2815	20.9		5	150	145.268	1,000,014	0.1453	30		5	150	77.273	1,000,002	0.0773	40.6		5	150	45.899	1,000,002	0.0459	50.5		5	150	29.492	1,000,002	0.0295	60.5		5	150	22.37	999.99	0.0224	71.1		5	150	31.819	999.954	0.0318	80.4
	6	156	280.978	1,000,002	0.281	20.9		6	156	144.971	1,000,008	0.145	30		6	156	77.233	1,000,008	0.0772	40.6		6	156	45.883	1,000,002	0.0459	50.5		6	156	29.403	1,000,002	0.0294	60.5		6	156	22.382	1,000,002	0.0224	71.1		6	156	32.078	1,000,057	0.0321	80.4
	7	162	280.443	1,000,027	0.2804	20.9		7	162	144.608	1,000,008	0.1446	30		7	162	77.082	1,000,008	0.0771	40.6		7	162	45.834	1,000,002	0.0458	50.5		7	162	29.517	1,000,002	0.0295	60.5		7	162	22.099	1,000,008	0.0221	71.1		7	162	31.857	999.929	0.0319	80.4
	8	168	280.017	1,000,014	0.28	20.9		8	168	144.191	1,000,008	0.1442	30		8	168	76.886	1,000,002	0.0769	40.6		8	168	45.827	1,000,002	0.0458	50.5		8	168	29.485	1,000,002	0.0295	60.5		8	168	22.069	1,000,014	0.0221	71.1		8	168	32.155	1,000,021	0.0322	80.4
	9	174	279.471	1,000,002	0.2795	20.9		9	174	143.734	1,000,008	0.1437	30		9	174	76.799	1,000,008	0.0768	40.6		9	174	45.773	1,000,002	0.0458	50.5		9	174	29.435	1,000,002	0.0294	60.6		9	174	22.107	1,000,008	0.0221	71		9	174	32.777	1,000,002	0.0328	80.4
	10	180	278.863	1,000,008	0.2789	20.9		10	180	143.286	1,000,021	0.1433	30		10	180	76.704	1,000,002	0.0767	40.7		10	180	45.725	1,000,002	0.0457	50.5		10	180	29.428	1,000,002	0.0294	60.6		10	180	22.058	1,000,002	0.0221	71		10	180	31.476	1,000,027	0.0315	80.4
	1	186	551.793	1,999,968	0.2759	20.9		1	186	284.688	2,000,193	0.1423	30		1	186	153.009	2,000,139	0.0765	40.7		1	186	91.486	2,000,145	0.0457	50.5		1	186	58.861	2,000,126	0.0294	60.6		1	186	41.962	2,000,139	0.021	71		1	186	45.231	2,000,200	0.0226	80.4
	2	192	546.335	2,000,102	0.2732	20.9		2	192	282.648	2,000,035	0.1413	30		2	192	152.538	2,000,005	0.0763	40.7		2	192	91.43	2,000,005	0.0457	50.5		2	192	58.869	1,999,999	0.0294	60.6		2	192	41.65	2,000,005	0.0208	71		2	192	44.349	2,000,017	0.0222	80.4
	3	198	541.993	2,000,072	0.271	20.9		3	198	280.867	2,000,029	0.1404	30		3	198	152.178	2,000,011	0.0761	40.7		3	198	91.381	2,000,005	0.0457	50.5		3	198	58.828	1,999,999	0.0294	60.6		3	198	41.44	1,999,999	0.0207	71		3	198	53.063	2,000,681	0.0265	80.4
	4	204	538.326	2,000,059	0.2692	20.9		4	204	279.273	2,000,029	0.1396	30		4	204	151.895	2,000,011	0.0759	40.7		4	204	91.343	1,999,999	0.0457	50.5		4	204	58.839	1,999,999	0.0294	60.6		4	204	41.375	2,000,005	0.0207	71		4	204	57.411	2,000,413	0.0287	80.4
	5	210	535.18	2,000,066	0.2676	20.9		5	210	277.913	2,000,029	0.139	30		5	210	151.592	2,000,005	0.0758	40.7		5	210	91.293	1,999,999	0.0456	50.5		5	210	58.815	1,999,999	0.0294	60.6		5	210	41.379	1,999,999	0.0207	71.1		5	210	67.641	1,999,968	0.0338	80.4
	6	216	532.472	2,000,066	0.2662	20.9		6	216	276.681	2,000,029	0.1383	30		6	216	151.335	2,000,005	0.0757	40.7		6	216	91.322	1,999,999	0.0457	50.5		6	216	58.899	1,999,999	0.0294	60.6		6	216	41.265	1,999,999	0.0206	71.1		6	216	70.522	2,000,175	0.0353	80.4
	7	222	529.972	2,000,053	0.265	20.9		7	222	275.591	2,000,023	0.1378	30		7	222	151.086	1,999,999	0.0755	40.7		7	222	91.384	1,999,999	0.0457	50.5		7	222	58.892	1,999,999	0.0294	60.6		7	222	41.182	2,000,005	0.0206	71.1		7	222	69.101	2,000,303	0.0345	80.4
	8	228	527.779	2,000,047	0.2639	20.9		8	228	274.616	2,000,011	0.1373	30		8	228	150.887	2,000,005	0.0754	40.7		8	228	91.329	2,000,005	0.0457	50.5		8	228	58.888	1,999,999	0.0294	60.6		8	228	41.17	1,999,999	0.0206	71.1		8	228	70.922	2,001,625	0.0354	80.4
	9	234	525.638	2,000,035	0.2628	20.9		9	234	273.787	2,000,011	0.1369	30		9	234	150.75	2,000,005	0.0754	40.7		9	234	91.318	1,999,999	0.0457	50.5		9	234	58.875	1,999,999	0.0294	60.6		9	234	41.154	1,999,999	0.0206	71.1		9	234	75.314	1,999,249	0.0377	80.4
	10	240	524.32	2,000,029	0.2622	20.9		10	240	273.037	2,000,011	0.1365	30		10	240	150.526	2,000,005	0.0753	40.7		10	240	91.245	1,999,999	0.0456	50.5		10	240	58.937	2,000,005	0.0295	60.6		10	240	41.161	1,999,999	0.0206	71.1		10	240	55.441	2,000,187	0.0277	80.4
			srednia z całości		0.279807	20.875				srednia z całości		0.147545	30				srednia z całości		0.0772367	40.6				srednia z całości		0.046315	50.41				srednia z całości		0.02958	60.51				srednia z całości		0.02287	71.04				srednia z całości		0.03659	80.37
			suma 3		0.8495					suma 4		0.5803					suma 4		0.2299					suma 4		0.1843					suma 4		0.0885					suma 3		0.0684					suma 4		0.1068
			średnia z 3		0.283167					średnia z 4		0.145075					średnia z 4		0.0766333					średnia z 4		0.046075					średnia z 4		0.0295					średnia z 3		0.0228					średnia z 4		0.0356
	Analizę lepkości dynamicznej wykonano z wykorzystaniem aparatu Rhoemeter typ RSCTCPS. Około 3 g próbki umieszczono na płycie pomiarowej termostatowanej olejem krążącym w ustalonej temperaturze pomiaru (20-80oC). Kolejno wykonano pomiar przy użyciu 4 wstępnie ustanowionych szybkości ścinania, mieszczących się w zakresie od 200 do 2000 s-1,
				Komórki zaznaczone na czerwono traktujemy jako błąd gruby

## Sheet: Liquid 02 kupny
	Number	Time (s)	Shear Stress (Pa)	Shear Rate (1/s)	Viscosity (Pa·s)	Temperature (°C)		Number	Time (s)	Shear Stress (Pa)	Shear Rate (1/s)	Viscosity (Pa·s)	Temperature (°C)		Number	Time (s)	Shear Stress (Pa)	Shear Rate (1/s)	Viscosity (Pa·s)	Temperature (°C)		Number	Time (s)	Shear Stress (Pa)	Shear Rate (1/s)	Viscosity (Pa·s)	Temperature (°C)		Number	Time (s)	Shear Stress (Pa)	Shear Rate (1/s)	Viscosity (Pa·s)	Temperature (°C)		Number	Time (s)	Shear Stress (Pa)	Shear Rate (1/s)	Viscosity (Pa·s)	Temperature (°C)		Number	Time (s)	Shear Stress (Pa)	Shear Rate (1/s)	Viscosity (Pa·s)	Temperature (°C)
	1	6	29.945	200.004	0.1497	23.6		1	6	23.438	200.01	0.1172	29.3		1	6	14.479	200.01	0.0724	38.3		1	6	7.678	200.004	0.0384	50		1	6	4.937	200.004	0.0247	59.7		1	6	3.926	200.01	0.0196	69.2		1	6	33.6	200.047	0.168	78.8
	2	12	30	199.998	0.15	23.5		2	12	23.31	200.004	0.1165	29.3		2	12	14.354	199.998	0.0718	38.3		2	12	7.585	199.998	0.0379	50		2	12	4.888	199.998	0.0244	59.7		2	12	3.805	200.004	0.019	69.3		2	12	37.72	199.882	0.1887	78.8
	3	18	30.11	199.992	0.1506	23.5		3	18	23.165	199.998	0.1158	29.3		3	18	14.232	200.004	0.0712	38.4		3	18	7.558	199.998	0.0378	50.1		3	18	4.876	199.998	0.0244	59.7		3	18	3.763	199.998	0.0188	69.3		3	18	12.23	200.114	0.0611	78.8
	4	24	30.159	199.998	0.1508	23.5		4	24	23.005	200.004	0.115	29.3		4	24	14.083	199.998	0.0704	38.4		4	24	7.545	199.998	0.0377	50.1		4	24	4.858	199.998	0.0243	59.7		4	24	3.765	199.998	0.0188	69.3		4	24	5.518	200.083	0.0276	78.9
	5	30	30.207	199.998	0.151	23.4		5	30	22.887	200.004	0.1144	29.3		5	30	13.989	199.998	0.0699	38.5		5	30	7.553	199.998	0.0378	50.1		5	30	4.837	199.998	0.0242	59.8		5	30	3.76	199.998	0.0188	69.3		5	30	5.388	199.986	0.0269	78.9
	6	36	30.275	199.998	0.1514	23.4		6	36	22.762	200.004	0.1138	29.3		6	36	13.911	199.998	0.0696	38.5		6	36	7.503	199.998	0.0375	50.2		6	36	4.811	199.998	0.0241	59.8		6	36	3.732	200.01	0.0187	69.3		6	36	5.228	200.004	0.0261	78.9
	7	42	30.339	199.992	0.1517	23.4		7	42	22.66	199.998	0.1133	29.3		7	42	13.789	199.998	0.0689	38.6		7	42	7.462	199.998	0.0373	50.2		7	42	4.79	199.998	0.024	59.8		7	42	3.736	199.998	0.0187	69.4		7	42	5.461	200.016	0.0273	78.9
	8	48	30.408	199.998	0.152	23.3		8	48	22.517	200.004	0.1126	29.3		8	48	13.695	199.998	0.0685	38.6		8	48	7.419	199.998	0.0371	50.2		8	48	4.774	199.998	0.0239	59.8		8	48	3.733	199.998	0.0187	69.4		8	48	5.483	199.974	0.0274	78.9
	9	54	30.454	199.998	0.1523	23.3		9	54	22.428	199.998	0.1121	29.3		9	54	13.626	199.998	0.0681	38.6		9	54	7.42	199.998	0.0371	50.2		9	54	4.793	199.998	0.024	59.8		9	54	3.754	199.986	0.0188	69.4		9	54	5.739	200.004	0.0287	78.9
	10	60	30.53	199.998	0.1527	23.2		10	60	22.32	199.998	0.1116	29.3		10	60	13.537	199.998	0.0677	38.7		10	60	7.382	199.998	0.0369	50.3		10	60	4.764	200.004	0.0238	59.9		10	60	3.736	199.998	0.0187	69.4		10	60	6.368	199.98	0.0318	78.9
	1	66	75.964	500.026	0.1519	23.2		1	66	55.244	500.038	0.1105	29.3		1	66	33.164	500.044	0.0663	38.7		1	66	17.879	500.038	0.0358	50.3		1	66	11.536	500.038	0.0231	59.9		1	66	8.507	500.032	0.017	69.4		1	66	9.222	500.044	0.0184	78.9
	2	72	76.099	500.001	0.1522	23.2		2	72	55.009	500.007	0.11	29.3		2	72	33.018	500.001	0.066	38.8		2	72	17.804	500.001	0.0356	50.3		2	72	11.494	500.001	0.023	59.9		2	72	8.373	500.013	0.0167	69.4		2	72	8.687	500.019	0.0174	78.9
	3	78	76.248	499.995	0.1525	23.1		3	78	54.798	500.007	0.1096	29.3		3	78	32.834	500.007	0.0657	38.8		3	78	17.756	500.001	0.0355	50.3		3	78	11.491	500.001	0.023	59.9		3	78	8.341	499.995	0.0167	69.4		3	78	8.585	499.995	0.0172	78.9
	4	84	76.396	500.001	0.1528	23.1		4	84	54.578	500.007	0.1092	29.3		4	84	32.667	500.001	0.0653	38.8		4	84	17.735	500.001	0.0355	50.3		4	84	11.48	499.995	0.023	59.9		4	84	8.33	499.989	0.0167	69.4		4	84	8.563	500.032	0.0171	78.9
	5	90	76.562	499.995	0.1531	23		5	90	54.374	500.007	0.1087	29.3		5	90	32.526	500.001	0.0651	38.9		5	90	17.704	500.001	0.0354	50.4		5	90	11.486	500.001	0.023	59.9		5	90	8.334	500.001	0.0167	69.4		5	90	8.458	499.983	0.0169	78.9
	6	96	76.738	499.995	0.1535	23		6	96	54.201	500.001	0.1084	29.3		6	96	32.396	500.007	0.0648	38.9		6	96	17.617	500.007	0.0352	50.4		6	96	11.502	500.001	0.023	59.9		6	96	8.318	500.001	0.0166	69.4		6	96	8.305	499.995	0.0166	79
	7	102	76.868	500.001	0.1537	23		7	102	53.965	500.007	0.1079	29.3		7	102	32.26	500.001	0.0645	38.9		7	102	17.568	500.001	0.0351	50.4		7	102	11.507	500.001	0.023	60		7	102	8.334	500.013	0.0167	69.5		7	102	8.142	500.013	0.0163	79
	8	108	77.005	499.995	0.154	22.9		8	108	53.717	500.007	0.1074	29.3		8	108	32.13	500.007	0.0643	39		8	108	17.516	500.001	0.035	50.4		8	108	11.49	500.001	0.023	60		8	108	8.373	499.989	0.0167	69.5		8	108	8.109	500.013	0.0162	79
	9	114	77.112	500.001	0.1542	22.9		9	114	53.506	500.007	0.107	29.3		9	114	31.997	500.001	0.064	39		9	114	17.49	500.001	0.035	50.4		9	114	11.453	499.995	0.0229	60		9	114	8.352	499.995	0.0167	69.5		9	114	7.932	500.019	0.0159	79
	10	120	77.259	499.995	0.1545	22.9		10	120	53.306	500.007	0.1066	29.3		10	120	31.83	500.007	0.0637	39		10	120	17.447	500.001	0.0349	50.4		10	120	11.421	500.007	0.0228	60		10	120	8.284	500.007	0.0166	69.5		10	120	7.914	499.971	0.0158	79
	1	126	154.738	1,000,057	0.1547	22.8		1	126	106.385	1,000,088	0.1064	29.3		1	126	63.369	1,000,082	0.0634	39.1		1	126	34.916	1,000,088	0.0349	50.5		1	126	22.961	1,000,057	0.023	60		1	126	16.512	1,000,057	0.0165	69.5		1	126	13.82	1,000,063	0.0138	79
	2	132	154.97	999.996	0.155	22.8		2	132	105.94	1,000,008	0.1059	29.3		2	132	63.213	1,000,008	0.0632	39.1		2	132	34.859	1,000,002	0.0349	50.5		2	132	23.039	999.996	0.023	60		2	132	16.603	999.996	0.0166	69.5		2	132	13.608	1,000,002	0.0136	79
	3	138	155.092	1,000,002	0.1551	22.8		3	138	105.534	1,000,008	0.1055	29.3		3	138	62.904	1,000,002	0.0629	39.1		3	138	34.869	1,000,002	0.0349	50.5		3	138	22.979	999.996	0.023	60		3	138	16.617	1,000,002	0.0166	69.6		3	138	13.43	1,000,014	0.0134	79
	4	144	155.231	999.996	0.1552	22.7		4	144	105.008	1,000,008	0.105	29.3		4	144	62.688	1,000,014	0.0627	39.2		4	144	34.787	1,000,008	0.0348	50.5		4	144	23.01	1,000,002	0.023	60		4	144	16.58	1,000,002	0.0166	69.6		4	144	13.275	1,000,008	0.0133	79
	5	150	155.481	999.996	0.1555	22.7		5	150	104.69	1,000,002	0.1047	29.3		5	150	62.391	1,000,008	0.0624	39.2		5	150	34.796	1,000,002	0.0348	50.5		5	150	22.957	1,000,002	0.023	60		5	150	16.62	1,000,002	0.0166	69.6		5	150	13.347	999.996	0.0133	79
	6	156	155.576	1,000,002	0.1556	22.7		6	156	104.361	1,000,014	0.1044	29.3		6	156	62.277	1,000,008	0.0623	39.2		6	156	34.671	1,000,002	0.0347	50.5		6	156	23.017	1,000,002	0.023	60		6	156	16.566	1,000,002	0.0166	69.6		6	156	13.123	1,000,002	0.0131	79
	7	162	155.772	999.996	0.1558	22.7		7	162	103.999	1,000,008	0.104	29.3		7	162	61.985	1,000,008	0.062	39.2		7	162	34.633	1,000,002	0.0346	50.5		7	162	22.988	1,000,002	0.023	60		7	162	16.603	1,000,008	0.0166	69.6		7	162	13.126	1,000,002	0.0131	79
	8	168	155.851	1,000,002	0.1559	22.6		8	168	103.556	1,000,014	0.1036	29.3		8	168	61.822	1,000,008	0.0618	39.3		8	168	34.695	1,000,002	0.0347	50.6		8	168	23.024	999.996	0.023	60		8	168	16.558	999.996	0.0166	69.6		8	168	12.96	1,000,008	0.013	79
	9	174	156.089	999.996	0.1561	22.6		9	174	103.226	1,000,008	0.1032	29.3		9	174	61.547	1,000,008	0.0615	39.3		9	174	34.583	1,000,002	0.0346	50.6		9	174	22.977	1,000,002	0.023	60.1		9	174	16.62	1,000,002	0.0166	69.6		9	174	12.989	1,000,008	0.013	79
	10	180	156.227	999.996	0.1562	22.6		10	180	102.953	1,000,008	0.103	29.3		10	180	61.444	1,000,002	0.0614	39.3		10	180	34.536	1,000,008	0.0345	50.6		10	180	22.934	1,000,002	0.0229	60.1		10	180	16.577	1,000,002	0.0166	69.6		10	180	13.071	999.996	0.0131	79
	1	186	311.357	2,000,175	0.1557	22.6		1	186	204.808	2,000,157	0.1024	29.3		1	186	122.415	2,000,163	0.0612	39.3		1	186	69.154	2,000,120	0.0346	50.6		1	186	46.201	2,000,120	0.0231	60.1		1	186	33.397	2,000,114	0.0167	69.6		1	186	25.629	2,000,096	0.0128	79
	2	192	310.447	2,000,011	0.1552	22.6		2	192	203.746	2,000,017	0.1019	29.3		2	192	121.954	2,000,005	0.061	39.3		2	192	69.096	1,999,999	0.0345	50.6		2	192	46.203	1,999,999	0.0231	60.1		2	192	33.425	1,999,999	0.0167	69.6		2	192	25.451	1,999,999	0.0127	79
	3	198	309.804	2,000,011	0.1549	22.5		3	198	202.822	2,000,017	0.1014	29.3		3	198	121.569	2,000,011	0.0608	39.4		3	198	69.049	2,000,005	0.0345	50.6		3	198	46.282	1,999,999	0.0231	60.1		3	198	33.468	1,999,999	0.0167	69.6		3	198	25.364	1,999,999	0.0127	79
	4	204	309.366	2,000,017	0.1547	22.5		4	204	202.106	2,000,017	0.1011	29.3		4	204	121.215	2,000,005	0.0606	39.4		4	204	68.984	1,999,999	0.0345	50.6		4	204	46.326	1,999,999	0.0232	60.1		4	204	33.488	1,999,999	0.0167	69.6		4	204	25.338	1,999,999	0.0127	79
	5	210	308.992	2,000,005	0.1545	22.5		5	210	201.328	2,000,017	0.1007	29.3		5	210	120.887	2,000,005	0.0604	39.4		5	210	69.016	1,999,999	0.0345	50.6		5	210	46.345	1,999,999	0.0232	60.1		5	210	33.556	1,999,999	0.0168	69.6		5	210	25.285	1,999,992	0.0126	79
	6	216	308.697	2,000,011	0.1543	22.5		6	216	200.654	2,000,011	0.1003	29.3		6	216	120.596	1,999,999	0.0603	39.4		6	216	68.977	1,999,999	0.0345	50.6		6	216	46.443	1,999,999	0.0232	60.1		6	216	33.567	1,999,992	0.0168	69.6		6	216	25.336	1,999,999	0.0127	79
	7	222	308.447	1,999,999	0.1542	22.5		7	222	199.986	2,000,005	0.1	29.3		7	222	120.289	2,000,005	0.0601	39.4		7	222	69.017	1,999,999	0.0345	50.6		7	222	46.447	1,999,992	0.0232	60.1		7	222	33.64	2,000,005	0.0168	69.6		7	222	25.314	1,999,999	0.0127	79
	8	228	308.181	1,999,999	0.1541	22.5		8	228	199.321	2,000,011	0.0997	29.3		8	228	120.031	2,000,011	0.06	39.4		8	228	68.995	1,999,999	0.0345	50.6		8	228	46.538	1,999,999	0.0233	60.1		8	228	33.693	1,999,999	0.0168	69.6		8	228	25.324	1,999,999	0.0127	79
	9	234	307.984	2,000,005	0.154	22.5		9	234	198.777	2,000,017	0.0994	29.3		9	234	119.755	2,000,005	0.0599	39.5		9	234	68.934	1,999,999	0.0345	50.6		9	234	46.622	1,999,999	0.0233	60.1		9	234	33.758	1,999,999	0.0169	69.6		9	234	25.426	1,999,992	0.0127	79
	10	240	307.816	2,000,005	0.1539	22.5		10	240	198.209	2,000,005	0.0991	29.3		10	240	119.494	2,000,005	0.0597	39.5		10	240	68.981	1,999,999	0.0345	50.6		10	240	46.607	1,999,999	0.0233	60.1		10	240	33.791	1,999,999	0.0169	69.6		10	240	25.32	2,000,005	0.0127	79
			srednia z całości		0.15363	22.915				srednia z całości		0.104567	29.3				srednia z całości		0.0625767	39.16				srednia z całości		0.03485	50.4967				srednia z całości		0.0233375	59.9575				srednia z całości		0.0166933	69.54				srednia z całości		0.01425	78.9833
			suma 4		0.6173					suma 4		0.3087					suma 4		0.1848					suma 4		0.1039					suma 4		0.0928					suma 4		0.0501					suma 4		0.0416
			średnia z 4		0.154325					średnia z 4		0.1029					średnia z 4		0.0616					średnia z 4		0.0346333					średnia z 4		0.0232					średnia z 4		0.0167					średnia z 4		0.0138667
	10	60	30.53	199.998	0.1527	23.2		10	60	22.32	199.998	0.1116	29.3		10	60	13.537	199.998	0.0677	38.7		10	60	7.382	199.998	0.0369	50.3		10	60	4.764	200.004	0.0238	59.9
	10	120	77.259	499.995	0.1545	22.9		10	120	53.306	500.007	0.1066	29.3		10	120	31.83	500.007	0.0637	39		10	120	17.447	500.001	0.0349	50.4		10	120	11.421	500.007	0.0228	60
	10	180	156.227	999.996	0.1562	22.6		10	180	102.953	1,000,008	0.103	29.3		10	180	61.444	1,000,002	0.0614	39.3		10	180	34.536	1,000,008	0.0345	50.6		10	180	22.934	1,000,002	0.0229	60.1
	10	240	307.816	2,000,005	0.1539	22.5		10	240	198.209	2,000,005	0.0991	29.3		10	240	119.494	2,000,005	0.0597	39.5		10	240	68.981	1,999,999	0.0345	50.6		10	240	46.607	1,999,999	0.0233	60.1

## Sheet: Liquid 03 HM
	Number	Time (s)	Shear Stress (Pa)	Shear Rate (1/s)	Viscosity (Pa·s)	Temperature (°C)		Number	Time (s)	Shear Stress (Pa)	Shear Rate (1/s)	Viscosity (Pa·s)	Temperature (°C)		Number	Time (s)	Shear Stress (Pa)	Shear Rate (1/s)	Viscosity (Pa·s)	Temperature (°C)		Number	Time (s)	Shear Stress (Pa)	Shear Rate (1/s)	Viscosity (Pa·s)	Temperature (°C)		Number	Time (s)	Shear Stress (Pa)	Shear Rate (1/s)	Viscosity (Pa·s)	Temperature (°C)		Number	Time (s)	Shear Stress (Pa)	Shear Rate (1/s)	Viscosity (Pa·s)	Temperature (°C)		Number	Time (s)	Shear Stress (Pa)	Shear Rate (1/s)	Viscosity (Pa·s)	Temperature (°C)
	1	6	37.994	200.004	0.19	20.8		1	6	19.986	200.004	0.0999	30.8		1	6	12.263	200.016	0.0613	40		1	6	7.892	200.004	0.0395	49.2		1	6	6.105	200.022	0.0305	59.5		1	6	12.991	200.187	0.0649	69.2		1	6	35.94	199.968	0.1797	79
	2	12	37.994	199.998	0.19	20.8		2	12	19.969	199.998	0.0998	30.8		2	12	12.273	199.998	0.0614	40		2	12	7.876	199.998	0.0394	49.2		2	12	5.956	199.998	0.0298	59.5		2	12	10.31	200.077	0.0515	69.2		2	12	32.18	199.815	0.161	78.9
	3	18	37.969	200.004	0.1898	20.8		3	18	19.979	199.998	0.0999	30.8		3	18	12.266	199.992	0.0613	40		3	18	7.898	200.004	0.0395	49.2		3	18	5.898	199.998	0.0295	59.5		3	18	9.254	200.071	0.0463	69.2		3	18	27.781	200.144	0.1388	78.9
	4	24	37.969	199.998	0.1898	20.8		4	24	19.965	199.998	0.0998	30.8		4	24	12.298	200.004	0.0615	40		4	24	7.883	199.998	0.0394	49.2		4	24	5.9	199.992	0.0295	59.6		4	24	8.66	200.077	0.0433	69.3		4	24	25.262	200.144	0.1262	78.9
	5	30	37.953	199.998	0.1898	20.8		5	30	19.959	199.998	0.0998	30.9		5	30	12.264	199.998	0.0613	40		5	30	7.87	199.998	0.0394	49.2		5	30	5.849	200.004	0.0292	59.6		5	30	10.239	200.169	0.0512	69.3		5	30	24.238	200.169	0.1211	78.9
	6	36	37.95	199.998	0.1898	20.8		6	36	19.955	199.998	0.0998	30.8		6	36	12.251	199.998	0.0613	40		6	36	7.885	199.998	0.0394	49.2		6	36	5.809	200.004	0.029	59.6		6	36	8.278	200.053	0.0414	69.3		6	36	24.454	199.949	0.1223	78.9
	7	42	37.934	199.998	0.1897	20.8		7	42	19.937	199.998	0.0997	30.8		7	42	12.251	199.992	0.0613	40		7	42	7.865	199.998	0.0393	49.2		7	42	5.754	199.998	0.0288	59.7		7	42	7.913	199.998	0.0396	69.3		7	42	23.956	199.925	0.1198	78.9
	8	48	37.927	199.998	0.1896	20.8		8	48	19.964	199.998	0.0998	30.8		8	48	12.252	200.004	0.0613	40		8	48	7.852	199.998	0.0393	49.2		8	48	5.746	200.016	0.0287	59.7		8	48	7.792	200.035	0.039	69.3		8	48	23.811	199.901	0.1191	78.9
	9	54	37.923	199.998	0.1896	20.8		9	54	19.959	199.998	0.0998	30.8		9	54	12.242	199.998	0.0612	40		9	54	7.866	199.998	0.0393	49.2		9	54	5.714	199.998	0.0286	59.7		9	54	7.456	200.016	0.0373	69.3		9	54	23.942	199.937	0.1197	78.9
	10	60	37.936	199.998	0.1897	20.8		10	60	19.975	199.998	0.0999	30.8		10	60	12.23	199.998	0.0612	40		10	60	7.837	199.998	0.0392	49.2		10	60	5.71	199.992	0.0286	59.7		10	60	7.553	199.98	0.0378	69.3		10	60	24.116	199.998	0.1206	78.9
	1	66	94.439	500.026	0.1889	20.8		1	66	49.582	500.038	0.0992	30.7		1	66	30.072	500.038	0.0601	40		1	66	19.174	500.038	0.0383	49.2		1	66	13.181	500.032	0.0264	59.7		1	66	12.264	500.062	0.0245	69.3		1	66	25.967	500.507	0.0519	78.9
	2	72	94.377	500.007	0.1888	20.8		2	72	49.57	500.001	0.0991	30.7		2	72	29.972	500.001	0.0599	40		2	72	19.124	500.001	0.0382	49.2		2	72	13.098	499.989	0.0262	59.8		2	72	12.144	499.971	0.0243	69.3		2	72	24.307	500.44	0.0486	78.9
	3	78	94.367	500.001	0.1887	20.8		3	78	49.586	500.001	0.0992	30.7		3	78	29.906	500.001	0.0598	40		3	78	19.075	500.001	0.0381	49.2		3	78	13.014	499.995	0.026	59.8		3	78	12.108	500.044	0.0242	69.4		3	78	22.893	500.013	0.0458	78.9
	4	84	94.361	499.995	0.1887	20.8		4	84	49.599	500.001	0.0992	30.7		4	84	29.884	500.001	0.0598	40		4	84	19.066	500.001	0.0381	49.2		4	84	12.962	500.001	0.0259	59.8		4	84	11.819	500.093	0.0236	69.4		4	84	22.649	500.074	0.0453	78.9
	5	90	94.356	500.007	0.1887	20.7		5	90	49.571	499.995	0.0991	30.7		5	90	29.902	500.001	0.0598	40		5	90	19.044	500.007	0.0381	49.2		5	90	12.935	500.019	0.0259	59.8		5	90	11.519	500.032	0.023	69.4		5	90	22.845	500.166	0.0457	78.9
	6	96	94.304	500.007	0.1886	20.7		6	96	49.574	500.001	0.0991	30.6		6	96	29.938	500.001	0.0599	40		6	96	19.047	500.001	0.0381	49.2		6	96	12.977	499.989	0.026	59.8		6	96	11.273	499.952	0.0225	69.4		6	96	24.037	499.77	0.0481	78.9
	7	102	94.249	500.007	0.1885	20.7		7	102	49.584	500.001	0.0992	30.6		7	102	29.946	500.007	0.0599	40		7	102	19.075	500.001	0.0381	49.2		7	102	12.988	499.995	0.026	59.8		7	102	11.074	499.959	0.0222	69.4		7	102	22.465	499.946	0.0449	78.9
	8	108	94.216	500.001	0.1884	20.7		8	108	49.615	500.001	0.0992	30.6		8	108	29.906	500.001	0.0598	40		8	108	19.108	499.995	0.0382	49.2		8	108	12.98	499.995	0.026	59.9		8	108	10.814	500.019	0.0216	69.4		8	108	20.607	500.117	0.0412	78.9
	9	114	94.232	499.995	0.1885	20.7		9	114	49.668	500.001	0.0993	30.6		9	114	29.823	500.001	0.0596	40		9	114	19.211	499.995	0.0384	49.2		9	114	13.009	500.001	0.026	59.9		9	114	10.703	500.056	0.0214	69.4		9	114	19.817	500.013	0.0396	78.9
	10	120	94.22	500.007	0.1884	20.7		10	120	49.716	499.995	0.0994	30.6		10	120	29.801	500.007	0.0596	40		10	120	19.163	500.007	0.0383	49.2		10	120	13.021	500.019	0.026	59.9		10	120	10.582	500.026	0.0212	69.4		10	120	19.538	499.879	0.0391	78.9
	1	126	188.004	1,000,045	0.188	20.7		1	126	99.442	1,000,069	0.0994	30.6		1	126	59.696	1,000,063	0.0597	40		1	126	38.294	1,000,063	0.0383	49.2		1	126	25.665	1,000,051	0.0257	59.9		1	126	19.992	1,000,033	0.02	69.4		1	126	25.96	1,000,136	0.026	78.9
	2	132	187.701	1,000,002	0.1877	20.7		2	132	99.453	999.996	0.0995	30.6		2	132	59.816	1,000,002	0.0598	40		2	132	38.353	1,000,002	0.0384	49.2		2	132	25.684	1,000,008	0.0257	59.9		2	132	20.077	1,000,014	0.0201	69.5		2	132	24.899	999.966	0.0249	78.9
	3	138	187.539	1,000,008	0.1875	20.6		3	138	99.466	1,000,008	0.0995	30.6		3	138	59.83	1,000,002	0.0598	40		3	138	38.294	999.996	0.0383	49.2		3	138	25.546	999.996	0.0255	59.9		3	138	19.836	999.984	0.0198	69.5		3	138	24.077	1,000,088	0.0241	78.9
	4	144	187.385	999.996	0.1874	20.6		4	144	99.612	999.996	0.0996	30.6		4	144	59.747	1,000,002	0.0597	40		4	144	38.404	1,000,002	0.0384	49.2		4	144	25.579	1,000,002	0.0256	59.9		4	144	20.059	1,000,033	0.0201	69.5		4	144	23.129	999.972	0.0231	78.9
	5	150	187.288	1,000,014	0.1873	20.6		5	150	99.631	1,000,002	0.0996	30.6		5	150	59.754	1,000,002	0.0598	40		5	150	38.399	1,000,002	0.0384	49.2		5	150	25.61	1,000,002	0.0256	60		5	150	19.814	999.984	0.0198	69.5		5	150	22.284	1,000,033	0.0223	78.9
	6	156	187.222	1,000,002	0.1872	20.6		6	156	99.651	1,000,002	0.0997	30.5		6	156	59.806	1,000,008	0.0598	40		6	156	38.457	1,000,002	0.0385	49.2		6	156	25.571	1,000,008	0.0256	60		6	156	19.4	1,000,021	0.0194	69.5		6	156	22.139	1,000,014	0.0221	78.9
	7	162	187.03	1,000,008	0.187	20.6		7	162	99.587	1,000,002	0.0996	30.5		7	162	59.852	999.996	0.0599	40		7	162	38.426	1,000,002	0.0384	49.2		7	162	25.556	1,000,008	0.0256	60		7	162	19.039	1,000,002	0.019	69.5		7	162	21.809	999.99	0.0218	78.9
	8	168	187.062	999.996	0.1871	20.6		8	168	99.706	1,000,002	0.0997	30.5		8	168	59.833	1,000,002	0.0598	40		8	168	38.523	999.996	0.0385	49.2		8	168	25.593	999.996	0.0256	60		8	168	18.827	1,000,002	0.0188	69.5		8	168	21.134	1,000,057	0.0211	78.9
	9	174	186.995	999.996	0.187	20.6		9	174	99.731	1,000,002	0.0997	30.5		9	174	59.852	999.996	0.0599	40		9	174	38.494	1,000,002	0.0385	49.2		9	174	25.597	1,000,008	0.0256	60		9	174	18.649	1,000,008	0.0186	69.5		9	174	20.583	999.972	0.0206	78.9
	10	180	186.972	1,000,008	0.187	20.6		10	180	99.823	1,000,002	0.0998	30.5		10	180	59.801	1,000,002	0.0598	40		10	180	38.574	1,000,002	0.0386	49.2		10	180	25.555	999.996	0.0256	60		10	180	18.582	999.996	0.0186	69.5		10	180	20.262	1,000,045	0.0203	78.9
	1	186	370.856	2,000,133	0.1854	20.6		1	186	198.85	2,000,145	0.0994	30.5		1	186	119.497	2,000,133	0.0597	40		1	186	77.121	2,000,120	0.0386	49.2		1	186	51.117	2,000,114	0.0256	60		1	186	36.953	2,000,108	0.0185	69.5		1	186	34.017	2,000,114	0.017	78.9
	2	192	369.271	2,000,029	0.1846	20.6		2	192	198.574	2,000,005	0.0993	30.5		2	192	119.411	1,999,999	0.0597	40		2	192	77.186	1,999,999	0.0386	49.2		2	192	50.996	1,999,999	0.0255	60		2	192	36.687	2,000,005	0.0183	69.5		2	192	33.668	1,999,986	0.0168	78.9
	3	198	368.066	2,000,011	0.184	20.6		3	198	198.4	1,999,999	0.0992	30.5		3	198	119.396	2,000,005	0.0597	40		3	198	77.162	1,999,999	0.0386	49.2		3	198	50.984	1,999,999	0.0255	60		3	198	36.646	2,000,011	0.0183	69.5		3	198	32.933	1,999,992	0.0165	78.9
	4	204	366.978	2,000,011	0.1835	20.6		4	204	198.259	2,000,005	0.0991	30.5		4	204	119.36	1,999,999	0.0597	40		4	204	77.233	1,999,999	0.0386	49.2		4	204	51.015	1,999,999	0.0255	60		4	204	36.539	1,999,999	0.0183	69.5		4	204	32.566	2,000,011	0.0163	78.9
	5	210	366.094	2,000,023	0.183	20.6		5	210	198.14	2,000,005	0.0991	30.5		5	210	119.429	1,999,999	0.0597	40		5	210	77.302	1,999,999	0.0387	49.2		5	210	51.055	1,999,999	0.0255	60		5	210	36.55	1,999,999	0.0183	69.5		5	210	32.486	2,000,029	0.0162	78.9
	6	216	365.332	2,000,017	0.1827	20.6		6	216	198.074	2,000,005	0.099	30.5		6	216	119.374	1,999,999	0.0597	40		6	216	77.343	1,999,992	0.0387	49.2		6	216	51.071	1,999,999	0.0255	60		6	216	36.531	1,999,999	0.0183	69.5		6	216	32.138	2,000,011	0.0161	78.9
	7	222	364.569	2,000,017	0.1823	20.6		7	222	197.954	1,999,999	0.099	30.5		7	222	119.443	1,999,992	0.0597	40		7	222	77.513	1,999,999	0.0388	49.2		7	222	51.061	1,999,992	0.0255	60		7	222	36.53	1,999,999	0.0183	69.5		7	222	31.884	1,999,992	0.0159	78.9
	8	228	363.778	2,000,011	0.1819	20.6		8	228	197.912	1,999,999	0.099	30.5		8	228	119.44	1,999,999	0.0597	40		8	228	77.529	1,999,999	0.0388	49.2		8	228	51.1	1,999,999	0.0255	60		8	228	36.61	1,999,999	0.0183	69.5		8	228	31.665	1,999,986	0.0158	78.9
	9	234	363.05	2,000,011	0.1815	20.6		9	234	197.863	1,999,999	0.0989	30.5		9	234	119.422	1,999,999	0.0597	40		9	234	77.623	1,999,999	0.0388	49.2		9	234	51.105	1,999,999	0.0256	60		9	234	36.568	1,999,999	0.0183	69.5		9	234	31.502	1,999,999	0.0158	78.9
	10	240	362.31	2,000,011	0.1812	20.6		10	240	197.762	2,000,005	0.0989	30.5		10	240	119.424	2,000,005	0.0597	40		10	240	77.746	1,999,999	0.0389	49.2		10	240	51.16	1,999,992	0.0256	60		10	240	36.65	1,999,999	0.0183	69.5		10	240	31.206	2,000,011	0.0156	79
			srednia z całości		0.187183	20.69				srednia z całości		0.09943	30.6275				srednia z całości		0.0597733	40				srednia z całości		0.038675	49.2				srednia z całości		0.0257267	59.9267				srednia z całości		0.0201967	69.4567				srednia z całości		0.02795	78.9033
			suma 4		0.7463					suma 4		0.398					suma 4		0.1791					suma 4		0.155					suma 4		0.0772					suma 4		0.0581					suma 4		0.075
			średnia z 4		0.186575					średnia z 4		0.0995					średnia z 4		0.0597					średnia z 4		0.03875					średnia z 4		0.0257333					średnia z 4		0.0193667					średnia z 4		0.025

## Sheet: Wpływu
	Liquid 01 (Homemade)	20.875	0.283167
		30	0.145075
		40.6	0.0766333
		50.41	0.046075
		60.51	0.0295
		71.04	0.0228
		80.37	0.0356	W temperaturze 80 stopni zaczął się smażyć ;)
	Liquid 02 (Store-bought)	22.915	0.154325
		29.3	0.1029
		39.16	0.0616
		50.4967	0.0346333
		59.9575	0.0232
		69.54	0.0167
		78.9833	0.025	W temperaturze 80 stopni zaczął się smażyć ;)
	Liquid 03 HM	20.69	0.186575
		30.6275	0.0995
		40	0.0597
		49.2	0.03875
		59.9267	0.0257333
		69.4567	0.0193667
		78.9033	0.025	W temperaturze 80 stopni zaczął się smażyć ;)

## Sheet: Temp
Pomiar	Temperatura - liquid domowy	Temperatura - liquid kupiony
1	35.6	27.6
2	38.8	31.7
3	39.2	31.3
4	43.8	33.3
5	42.6	34.4
6	40.4	35.2
7	41.9	40.3
8	40.2	38.9
9	42.5	39.8
10	40.6	40.2
